# Supplementary material for: Familiarity breeds content: assessing bird species popularity with culturomics
Source: PeerJ. 2016 Feb 25;4:e1728. doi: 10.7717/peerj.1728 (PMC4782728; doi:10.7717/peerj.1728)
Supplement: Supplemental Information 1 — Dataset includes Brazilian and international internet salience scores, range size, human population within the range, presence in anthropogenic habitats, body size and endemic or endangered status for each individual species considered for analysis. [file peerj-04-1728-s001.xlsx]

## Sheet: Table_S1
English name	Portuguese name	Scientific name	Portuguese webpage hits	English webpage hits	Endemic	Endangered	Anthropogenic habitats	Range size (km2)	Population within range	Body Size (cm)
Toco Toucan	tucanuçu	Ramphastos toco	336	10300	N	N	Y	37369	867904	58
White-throated Toucan	tucano-grande-de-papo-branco	Ramphastos tucanus	18	886	N	Y	Y	53830	175884	56
Channel-billed Toucan	tucano-de-bico-preto	Ramphastos vitellinus	126	1940	N	Y	Y	63769	856283	51
Red-breasted Toucan	tucano-de-bico-verde	Ramphastos dicolorus	105	958	N	N	Y	14905	1029737	45
Black-throated Toucanet	tucaninho-de-nariz-amarelo	Aulacorhynchus atrogularis	1	102	N	N	N	487	840	33
Whitely's Toucanet	tucaninho-verde	Aulacorhynchus whitelianus	3	66	N	N	N	138	171	33
Guianan Toucanet	araçari-negro	Selenidera piperivora	1	564	N	N	N	6712	19948	34
Golden-collared Toucanet	saripoca-de-coleira	Selenidera reinwardtii	1	453	N	N	N	9418	10820	34
Tawny-tufted Toucanet	saripoca-de-bico-castanho	Selenidera nattereri	2	250	N	N	N	6839	4300	32
Gould's Toucanet	saripoca-de-gould	Selenidera gouldii	4	315	N	N	N	22065	100283	33
Spot-billed Toucanet	araçari-poca	Selenidera maculirostris	41	616	N	N	N	11007	942580	35
Saffron Toucanet	araçari-banana	Pteroglossus bailloni	54	1060	N	N	N	7346	716923	37
Green Aracari	araçari-miudinho	Pteroglossus viridis	10	1060	N	N	Y	8898	18813	35
Lettered Aracari	araçari-miudinho-de-bico-riscado	Pteroglossus inscriptus	6	604	N	N	N	43173	235630	37
Red-necked Aracari	araçari-de-pescoço-vermelho	Pteroglossus bitorquatus	8	286	N	Y	N	23951	113190	36
Ivory-billed Aracari	araçari-de-bico-de-marfim	Pteroglossus azara	2	499	Y	N	N	16534	17173	41
Black-necked Aracari	araçari-de-bico-branco	Pteroglossus aracari	34	648	N	N	Y	31529	974053	45
Chestnut-eared Aracari	araçari-castanho	Pteroglossus castanotis	42	1100	N	N	Y	40354	287684	45
Many-banded Aracari	araçari-de-cinta-dupla	Pteroglossus pluricinctus	4	561	N	N	N	2779	1412	45
Curl-crested Aracari	araçari-mulato	Pteroglossus beauharnaesii	6	1020	N	N	N	14009	20662	44
Hyacinth Macaw	arara-azul-grande	Anodorhynchus hyacinthinus	141	21700	N	Y	Y	29623	164325	85
Glaucous Macaw	arara-azul-pequena	Anodorhynchus glaucus	23	777	N	Y	N	1	0	68
Lear's Macaw	arara-azul-de-lear	Anodorhynchus leari	279	3000	Y	Y	N	61	664	70
Spix's Macaw	ararinha-azul	Cyanopsitta spixii	292	8960	Y	Y	N	1510	9915	66
Blue-and-yellow Macaw	arara-canindé	Ara ararauna	670	11200	N	N	Y	61014	274605	79
Scarlet Macaw	araracanga	Ara macao	90	29500	N	N	Y	43728	129467	88
Red-and-green Macaw	arara-vermelha-grande	Ara chloropterus	49	3630	N	N	Y	56441	194084	84
Chestnut-fronted Macaw	maracanã-guaçu	Ara severus	9	1770	N	N	N	34352	100544	45
Red-bellied Macaw	maracanã-do-buriti	Orthopsittaca manilatus	28	1770	N	N	Y	61310	298719	46
Blue-winged Macaw	maracanã-verdadeira	Primolius maracana	27	1530	N	N	Y	45475	1302264	39
Blue-headed Macaw	maracanã-de-cabeça-azul	Primolius couloni	2	1490	N	Y	N	593	1238	40
Yellow-collared Macaw	maracanã-de-colar	Primolius auricollis	20	2040	N	N	N	4056	18599	40
Red-shouldered Macaw	maracanã-pequena	Diopsittaca nobilis	31	1930	N	N	Y	42780	633157	30
Golden Parakeet	ararajuba	Guaruba guarouba	1190	2120	Y	Y	N	11911	50919	34
Blue-crowned Parakeet	aratinga-de-testa-azul	Thectocercus acuticaudatus	18	1490	N	N	Y	10923	147357	37
White-eyed Parakeet	periquitão-maracanã	Psittacara leucophthalmus	145	1950	N	N	Y	68065	1381317	32
Nanday Parakeet	periquito-de-cabeça-preta	Aratinga nenday	67	1440	N	N	N	639	1346	30
Golden-capped Parakeet	jandaia-de-testa-vermelha	Aratinga auricapillus	255	595	Y	N	N	15132	679488	30
Jandaya Parakeet	jandaia-verdadeira	Aratinga jandaya	79	1020	Y	N	N	17736	399137	30
Sun Parakeet	jandaia-amarela	Aratinga solstitialis	8	2600	N	Y	Y	853	1725	30
Sulfur-breasted Parakeet	cacaué	Aratinga maculata	5	43	N	N	Y	227	346	30
Dusky-headed Parakeet	periquito-de-cabeça-suja	Aratinga weddellii	3	861	N	N	Y	13480	29046	28
Peach-fronted Parakeet	periquito-rei	Eupsittula aurea	82	1200	N	N	Y	59277	1126733	26
Brown-throated Parakeet	periquito-de-bochecha-parda	Eupsittula pertinax	5	1670	N	N	Y	1377	1928	25
Cactus Parakeet	periquito-da-caatinga	Eupsittula cactorum	36	432	Y	N	N	14099	256521	26
Blue-throated Parakeet	tiriba-grande	Pyrrhura cruentata	8	742	Y	Y	N	2453	228899	30
Blaze-winged Parakeet	tiriba-fogo	Pyrrhura devillei	8	404	N	N	N	1182	3169	27
Maroon-bellied Parakeet	tiriba-de-testa-vermelha	Pyrrhura frontalis	68	843	N	N	N	18496	1123880	27
Pearly Parakeet	tiriba-pérola	Pyrrhura lepida	4	403	Y	Y	N	6357	64591	24
Crimson-bellied Parakeet	tiriba-de-barriga-vermelha	Pyrrhura perlata	2	534	N	Y	N	12151	28463	25
Green-cheeked Parakeet	tiriba-de-cara-suja	Pyrrhura molinae	3	650	N	N	Y	1907	13699	27
Maroon-faced Parakeet	tiriba-de-orelha-branca	Pyrrhura leucotis	62	111	Y	N	N	3441	302784	21
Gray-breasted Parakeet	tiriba-de-peito-cinza	Pyrrhura griseipectus	4	115	Y	Y	N	30	2299	23
Pfrimer's Parakeet	tiriba-de-pfrimer	Pyrrhura pfrimeri	5	69	Y	Y	Y	79	409	22
Painted Parakeet	tiriba-de-testa-azul	Pyrrhura picta	4	729	N	N	N	8089	9749	22
Bonaparte's Parakeet	tiriba-de-deville	Pyrrhura lucianii	0	326	Y	N	N	548	714	22
Rose-fronted Parakeet	tiriba-de-cabeça-vermelha	Pyrrhura roseifrons	0	401	N	N	N	1404	1468	22
Santarem Parakeet	tiriba-de-hellmayr	Pyrrhura amazonum	1	339	Y	Y	N	4121	20044	23
Madeira Parakeet	tiriba-do-madeira	Pyrrhura snethlageae	1	329	N	Y	N	3780	14726	22
Fiery-shouldered Parakeet	tiriba-de-cauda-roxa	Pyrrhura egregia	1	412	N	N	N	14	32	25
Maroon-tailed Parakeet	tiriba-fura-mata	Pyrrhura melanura	0	653	N	N	N	5252	2590	24
Black-capped Parakeet	tiriba-rupestre	Pyrrhura rupicola	0	409	N	N	N	1795	5317	25
Monk Parakeet	caturrita	Myiopsitta monachus	100	10100	N	N	Y	4163	94096	16
Green-rumped Parrotlet	tuim-santo	Forpus passerinus	4	2040	N	N	Y	2992	10185	12
Blue-winged Parrotlet	tuim	Forpus xanthopterygius	381	1490	N	N	Y	81904	1687260	12
Schomburgk's Parrotlet	tuim-de-bico-escuro-do-norte	Forpus modestus	0	6	N	N	N	15675	42484	13
Plain Parakeet	periquito-rico	Brotogeris tirica	122	921	Y	N	Y	3631	572538	21
Canary-winged Parakeet	periquito-de-asa-branca	Brotogeris versicolurus	10	699	N	N	Y	5586	31010	23
Yellow-chevroned Parakeet	periquito-de-encontro-amarelo	Brotogeris chiriri	101	2160	N	N	Y	36042	706974	23
Cobalt-winged Parakeet	periquito-de-asa-azul	Brotogeris cyanoptera	1	746	N	N	N	8617	9965	18
Golden-winged Parakeet	periquito-de-asa-dourada	Brotogeris chrysoptera	5	680	N	N	N	28841	123110	17
Tui Parakeet	periquito-testinha	Brotogeris sanctithomae	6	651	N	N	N	13993	48449	17
Tepui Parrotlet	periquito-dos-tepuis	Nannopsittaca panychlora	0	413	N	N	N	26	47	14
Amazonian Parrotlet	periquito-da-amazônia	Nannopsittaca dachilleae	1	453	N	N	N	52	47	12
Scarlet-shouldered Parrotlet	apuim-de-asa-vermelha	Touit huetii	2	594	N	Y	N	9714	41064	16
Sapphire-rumped Parrotlet	apuim-de-costas-azuis	Touit purpuratus	4	533	N	N	N	28745	78534	17
Brown-backed Parrotlet	apuim-de-costas-pretas	Touit melanonotus	6	495	Y	Y	N	262	70302	15
Golden-tailed Parrotlet	apuim-de-cauda-amarela	Touit surdus	10	497	Y	Y	N	747	250799	19
Black-headed Parrot	marianinha-de-cabeça-preta	Pionites melanocephalus	2	1480	N	N	N	13644	23057	23
White-bellied Parrot	marianinha-de-cabeça-amarela	Pionites leucogaster	4	503	N	Y	N	34394	98681	23
Vulturine Parrot	curica-urubu	Pyrilia vulturina	4	667	Y	Y	N	10343	41871	23
Bald Parrot	papagaio-de-cabeça-laranja	Pyrilia aurantiocephala	2	826	Y	N	N	4120	4242	23
Orange-cheeked Parrot	curica-de-bochecha-laranja	Pyrilia barrabandi	4	672	N	N	N	23346	37386	25
Caica Parrot	curica-caica	Pyrilia caica	2	554	N	N	N	7881	21019	23
Red-capped Parrot	cuiú-cuiú	Pionopsitta pileata	53	1670	N	N	N	7679	718509	22
Short-tailed Parrot	curica-verde	Graydidascalus brachyurus	3	985	N	N	N	4972	17299	24
Yellow-faced Parrot	papagaio-galego	Alipiopsitta xanthops	48	1310	N	N	Y	23435	203962	27
Blue-headed Parrot	maitaca-de-cabeça-azul	Pionus menstruus	21	3160	N	N	N	57815	188413	24
Reichenow's Parrot	maitaca-de-barriga-azul	Pionus reichenowi	2	1	Y	N	N	1605	109453	26
Scaly-headed Parrot	maitaca-verde	Pionus maximiliani	81	966	N	N	Y	42344	1598617	27
Dusky Parrot	maitaca-roxa	Pionus fuscus	7	617	N	N	N	14217	81771	26
Festive Parrot	papagaio-da-várzea	Amazona festiva	4	255	N	N	N	6775	25927	35
Vinaceous Parrot	papagaio-de-peito-roxo	Amazona vinacea	141	154	N	Y	N	4899	637051	30
Red-spectacled Parrot	papagaio-charão	Amazona pretrei	315	240	N	Y	N	237	31251	32
Kawall's Parrot	papagaio-dos-garbes	Amazona kawalli	3	104	Y	N	N	10326	13441	36
Mealy Parrot	papagaio-moleiro	Amazona farinosa	32	1460	N	N	N	45715	573224	40
Red-tailed Parrot	papagaio-de-cara-roxa	Amazona brasiliensis	67	795	Y	Y	N	52	1733	32
Orange-winged Parrot	curica	Amazona amazonica	103	1210	N	N	N	56026	550573	32
Red-lored Parrot	papagaio-diadema	Amazona autumnalis	5	1680	N	N	Y	659	10123	31
Blue-cheeked Parrot	papagaio-de-bochecha-azul	Amazona dufresniana	1	374	N	N	N	1	0	34
Red-browed Parrot	chauá	Amazona rhodocorytha	61	146	Y	Y	N	321	16784	35
Yellow-crowned Parrot	papagaio-campeiro	Amazona ochrocephala	13	1640	N	N	Y	40187	88714	38
Blue-fronted Parrot	papagaio-verdadeiro	Amazona aestiva	345	1190	N	N	Y	30675	563648	37
Red-fan Parrot	anacã	Deroptyus accipitrinus	121	1210	N	N	N	36167	115597	35
Blue-bellied Parrot	sabiá-cica	Triclaria malachitacea	37	621	Y	N	N	628	38108	37
Saw-billed Hermit	beija-flor-rajado	Ramphodon naevius	34	588	Y	N	Y	2787	442137	12
Hook-billed Hermit	balança-rabo-canela	Glaucis dohrnii	18	348	Y	Y	N	1317	58542	12
Rufous-breasted Hermit	balança-rabo-de-bico-torto	Glaucis hirsutus	26	1090	N	N	N	50428	587053	13
Pale-tailed Barbthroat	balança-rabo-de-garganta-preta	Threnetes leucurus	4	400	N	N	N	30958	87144	11
Sooty Barbthroat	balança-rabo-escuro	Threnetes niger	1	234	N	N	N	1686	4036	11
Broad-tipped Hermit	rabo-branco-de-cauda-larga	Anopetia gounellei	5	289	Y	N	N	6277	89434	9
Dusky-throated Hermit	rabo-branco-pequeno	Phaethornis squalidus	14	317	Y	N	N	3270	590543	12
Streak-throated Hermit	rabo-branco-do-rupununi	Phaethornis rupurumii	2	258	N	N	N	2753	13483	11
Tapajos Hermit	rabo-branco-de-garganta-escura	Phaethornis aethopygus	4	243	Y	N	N	2085	4558	10
Minute Hermit	rabo-branco-mirim	Phaethornis idaliae	7	273	Y	N	N	1911	172545	9
Cinnamon-throated Hermit	besourão-de-sobre-amarelo	Phaethornis nattereri	6	271	N	N	N	16371	123305	13
Gray-chinned Hermit	rabo-branco-de-garganta-cinza	Phaethornis griseogularis	0	161	N	N	N	115	2	9
Reddish Hermit	rabo-branco-rubro	Phaethornis ruber	39	720	N	N	N	87375	1537489	9
Buff-bellied Hermit	rabo-branco-de-barriga-fulva	Phaethornis subochraceus	4	286	N	N	N	506	1417	10
Sooty-capped Hermit	rabo-branco-cinza-claro	Phaethornis augusti	1	333	N	N	N	89	126	15
Planalto Hermit	rabo-branco-acanelado	Phaethornis pretrei	67	558	N	N	Y	34350	895493	15
Scale-throated Hermit	rabo-branco-de-garganta-rajada	Phaethornis eurynome	38	520	N	N	N	10050	902767	16
White-bearded Hermit	rabo-branco-cinza	Phaethornis hispidus	2	382	N	N	Y	19930	49833	14
Needle-billed Hermit	rabo-branco-amarelo	Phaethornis philippii	1	265	N	N	N	15092	18386	14
Straight-billed Hermit	rabo-branco-de-bico-reto	Phaethornis bourcieri	3	436	N	N	N	14466	28127	13
Long-tailed Hermit	rabo-branco-de-bigodes	Phaethornis superciliosus	5	1130	N	N	N	19573	75032	16
Great-billed Hermit	besourão-de-bico-grande	Phaethornis malaris	3	479	N	N	N	21819	54969	17
Blue-fronted Lancebill	bico-de-lança	Doryfera johannae	3	388	N	N	N	57	146	10
Gray-breasted Sabrewing	asa-de-sabre-cinza	Campylopterus largipennis	9	301	N	N	N	51056	185668	12
Rufous-breasted Sabrewing	asa-de-sabre-canela	Campylopterus hyperythrus	3	288	N	N	N	43	117	11
Buff-breasted Sabrewing	asa-de-sabre-de-peito-camurça	Campylopterus duidae	3	216	N	N	N	19	0	10
Swallow-tailed Hummingbird	beija-flor-tesoura	Eupetomena macroura	454	1690	N	N	Y	46404	1478581	15
Sombre Hummingbird	beija-flor-cinza	Aphantochroa cirrochloris	54	503	N	N	Y	13834	990476	12
White-necked Jacobin	beija-flor-azul-de-rabo-branco	Florisuga mellivora	10	3240	N	N	N	49336	128371	11
Black Jacobin	beija-flor-preto	Florisuga fusca	99	1100	N	N	N	6742	779582	12
Brown Violetear	beija-flor-marrom	Colibri delphinae	5	945	N	N	N	1574	5999	13
Sparkling Violetear	beija-flor-violeta	Colibri coruscans	4	1460	N	N	N	1	0	14
White-vented Violetear	beija-flor-de-orelha-violeta	Colibri serrirostris	45	248	N	N	Y	25650	1083216	15
Green-throated Mango	beija-flor-de-veste-verde	Anthracothorax viridigula	2	748	N	N	N	4310	42244	12
Black-throated Mango	beija-flor-de-veste-preta	Anthracothorax nigricollis	42	1850	N	N	Y	76405	1474027	12
Fiery-tailed Awlbill	beija-flor-de-bico-virado	Avocettula recurvirostris	3	388	N	N	N	24092	114589	12
Crimson Topaz	beija-flor-brilho-de-fogo	Topaza pella	6	977	N	N	N	12696	60097	17
Fiery Topaz	topázio-de-fogo	Topaza pyra	1	424	N	N	N	4098	1386	14
Ruby-topaz Hummingbird	beija-flor-vermelho	Chrysolampis mosquitus	29	1400	N	N	Y	66435	1266406	10
Plovercrest	beija-flor-de-topete	Stephanoxis lalandi	47	884	N	N	N	12494	955394	9
Tufted Coquette	beija-flor-de-leque-canela	Lophornis ornatus	1	1870	N	N	N	2248	5728	8
Dot-eared Coquette	topetinho-do-brasil-central	Lophornis gouldii	2	257	N	Y	N	13968	72583	7
Frilled Coquette	topetinho-vermelho	Lophornis magnificus	78	746	Y	N	Y	31336	1314333	7
Festive Coquette	topetinho-verde	Lophornis chalybeus	25	974	N	N	Y	20284	529187	8
Peacock Coquette	topetinho-pavão	Lophornis pavoninus	1	253	N	N	N	55	174	8
Black-bellied Thorntail	rabo-de-espinho	Discosura langsdorffi	5	372	N	N	N	13637	138615	12
Racket-tailed Coquette	bandeirinha	Discosura longicaudus	345	408	N	N	Y	15608	419065	11
Blue-chinned Sapphire	beija-flor-de-garganta-azul	Chlorostilbon notatus	22	731	N	N	N	35729	462662	10
Blue-tailed Emerald	esmeralda-de-cauda-azul	Chlorostilbon mellisugus	2	931	N	N	Y	35302	101954	8
Glittering-bellied Emerald	besourinho-de-bico-vermelho	Chlorostilbon lucidus	95	1020	N	N	Y	47919	1687927	9
Fork-tailed Woodnymph	beija-flor-tesoura-verde	Thalurania furcata	86	871	N	N	Y	87908	885377	10
Long-tailed Woodnymph	beija-flor-de-costas-violetas	Thalurania watertonii	6	260	Y	N	N	599	121949	12
Violet-capped Woodnymph	beija-flor-de-fronte-violeta	Thalurania glaucopis	76	860	N	N	N	16259	1096246	11
Rufous-throated Sapphire	beija-flor-safira	Hylocharis sapphirina	10	311	N	N	Y	27853	379995	9
White-chinned Sapphire	beija-flor-roxo	Hylocharis cyanus	27	605	N	N	N	56609	829345	9
Gilded Hummingbird	beija-flor-dourado	Hylocharis chrysura	152	313	N	N	Y	15057	395704	11
Golden-tailed Sapphire	beija-flor-de-cauda-dourada	Chrysuronia oenone	1	712	N	N	N	1239	1667	9
White-throated Hummingbird	beija-flor-de-papo-branco	Leucochloris albicollis	102	1930	N	N	Y	19451	1106762	11
White-tailed Goldenthroat	beija-flor-de-bico-curvo	Polytmus guainumbi	26	481	N	N	Y	37087	934356	11
Green-tailed Goldenthroat	beija-flor-verde	Polytmus theresiae	21	352	N	N	N	14460	47606	10
Olive-spotted Hummingbird	beija-flor-pintado	Leucippus chlorocercus	2	303	N	N	N	890	3187	10
White-bellied Hummingbird	beija-flor-verde-e-branco	Amazilia chionogaster	1	730	N	N	N	1	0	10
Plain-bellied Emerald	beija-flor-de-barriga-branca	Amazilia leucogaster	18	330	N	N	N	1571	48826	10
Versicolored Emerald	beija-flor-de-banda-branca	Amazilia versicolor	57	481	N	N	Y	48536	1340738	9
White-chested Emerald	beija-flor-de-bico-preto	Amazilia brevirostris	2	531	N	N	N	469	1368	9
Glittering-throated Emerald	beija-flor-de-garganta-verde	Amazilia fimbriata	63	866	N	N	Y	90788	1670232	10
Sapphire-spangled Emerald	beija-flor-de-peito-azul	Amazilia lactea	43	487	N	N	Y	8455	750010	10
Green-bellied Hummingbird	beija-flor-de-barriga-verde	Amazilia viridigaster	2	302	N	N	N	93	188	10
Brazilian Ruby	beija-flor-rubi	Clytolaema rubricauda	47	570	Y	N	Y	4419	653999	12
Velvet-browed Brilliant	brilhante-veludo	Heliodoxa xanthogonys	2	329	N	N	N	13	31	11
Black-throated Brilliant	brilhante-de-garganta-preta	Heliodoxa schreibersii	0	367	N	N	N	952	3	13
Gould's Jewelfront	beija-flor-estrela	Heliodoxa aurescens	3	433	N	N	N	25364	31134	12
Hyacinth Visorbearer	beija-flor-de-gravata-verde	Augastes scutatus	20	351	Y	N	N	346	16218	8
Hooded Visorbearer	beija-flor-de-gravata-vermelha	Augastes lumachella	4	458	Y	N	N	250	2872	10
Black-eared Fairy	beija-flor-de-bochecha-azul	Heliothryx auritus	18	678	N	N	Y	50874	792368	13
Horned Sungem	chifre-de-ouro	Heliactin bilophus	29	661	N	N	N	29689	500052	12
Long-billed Starthroat	bico-reto-cinzento	Heliomaster longirostris	8	1220	N	N	Y	50408	114773	12
Stripe-breasted Starthroat	bico-reto-de-banda-branca	Heliomaster squamosus	10	315	Y	N	Y	18345	532298	12
Blue-tufted Starthroat	bico-reto-azul	Heliomaster furcifer	16	414	N	N	Y	8535	94851	13
Amethyst Woodstar	estrelinha-ametista	Calliphlox amethystina	35	764	N	N	Y	69321	1818312	8
Bar-breasted Piculet	pica-pau-anão-dourado	Picumnus aurifrons	7	391	N	N	N	28578	78902	8
Orinoco Piculet	pica-pau-anão-do-orinoco	Picumnus pumilus	1	280	N	N	N	1299	0	9
Lafresnaye's Piculet	pica-pau-anão-do-amazonas	Picumnus lafresnayi	2	393	N	N	N	1	0	10
Golden-spangled Piculet	pica-pau-anão-de-pintas-amarelas	Picumnus exilis	7	452	N	N	Y	5863	130146	9
White-bellied Piculet	pica-pau-anão-de-pescoço-branco	Picumnus spilogaster	2	394	N	Y	Y	656	11595	9
Spotted Piculet	pica-pau-anão-pintado	Picumnus pygmaeus	8	347	Y	N	Y	9830	244714	11
Varzea Piculet	pica-pau-anão-da-várzea	Picumnus varzeae	1	281	Y	Y	N	2202	7134	8
White-barred Piculet	pica-pau-anão-barrado	Picumnus cirratus	50	598	N	N	Y	3505	17424	10
Ochre-collared Piculet	pica-pau-anão-de-coleira	Picumnus temminckii	31	405	N	N	N	9828	913745	10
White-wedged Piculet	pica-pau-anão-escamado	Picumnus albosquamatus	30	374	N	N	Y	17883	354797	11
Rusty-necked Piculet	pica-pau-anão-fusco	Picumnus fuscus	1	261	N	N	N	93	224	10
Rufous-breasted Piculet	pica-pau-anão-vermelho	Picumnus rufiventris	1	339	N	N	N	3905	6789	11
Tawny Piculet	pica-pau-anão-canela	Picumnus fulvescens	5	299	Y	N	Y	1033	101199	10
Ochraceous Piculet	pica-pau-anão-da-caatinga	Picumnus limae	14	286	Y	N	Y	105	4893	10
Mottled Piculet	pica-pau-anão-carijó	Picumnus nebulosus	15	320	N	N	Y	5414	182547	11
Plain-breasted Piculet	pica-pau-anão-creme	Picumnus castelnau	2	272	N	N	N	10	25	9
White Woodpecker	pica-pau-branco	Melanerpes candidus	80	1830	N	N	Y	35036	1042102	25
Yellow-tufted Woodpecker	benedito-de-testa-vermelha	Melanerpes cruentatus	45	877	N	N	Y	51955	155839	19
Yellow-fronted Woodpecker	benedito-de-testa-amarela	Melanerpes flavifrons	62	813	N	N	N	18068	1122827	17
White-fronted Woodpecker	pica-pau-de-testa-branca	Melanerpes cactorum	7	1090	N	N	Y	1	0	17
Red-rumped Woodpecker	pica-pau-de-sobre-vermelho	Veniliornis kirkii	1	701	N	N	N	1	0	15
Golden-collared Woodpecker	pica-pau-de-colar-dourado	Veniliornis cassini	3	365	N	N	N	5755	16157	16
Red-stained Woodpecker	picapauzinho-avermelhado	Veniliornis affinis	8	478	N	N	N	42641	203009	17
Yellow-eared Woodpecker	picapauzinho-de-testa-pintada	Veniliornis maculifrons	2	353	Y	N	N	3120	316595	15
Little Woodpecker	picapauzinho-anão	Veniliornis passerinus	41	1220	N	N	Y	91946	1349454	14
White-spotted Woodpecker	picapauzinho-verde-carijó	Veniliornis spilogaster	39	682	N	N	Y	14860	954607	17
Checkered Woodpecker	pica-pau-chorão	Veniliornis mixtus	8	510	N	N	N	20088	221538	14
White-throated Woodpecker	pica-pau-de-garganta-branca	Piculus leucolaemus	2	653	N	N	N	2620	7942	19
Yellow-throated Woodpecker	pica-pau-bufador	Piculus flavigula	23	686	N	N	Y	54569	834445	20
Golden-green Woodpecker	pica-pau-dourado-escuro	Piculus chrysochloros	25	731	N	N	Y	66359	419369	20
Yellow-browed Woodpecker	pica-pau-dourado	Piculus aurulentus	66	410	N	N	N	7649	697936	21
Golden-olive Woodpecker	pica-pau-oliváceo	Colaptes rubiginosus	5	1680	N	N	Y	1609	3272	20
Spot-breasted Woodpecker	pica-pau-de-peito-pontilhado	Colaptes punctigula	2	855	N	N	N	14777	34175	19
Green-barred Woodpecker	pica-pau-verde-barrado	Colaptes melanochloros	111	915	N	N	Y	51621	1755770	28
Campo Flicker	pica-pau-do-campo	Colaptes campestris	825	1280	N	N	Y	51253	1741086	29
Waved Woodpecker	pica-pau-barrado	Celeus undatus	3	392	N	N	N	12190	73924	23
Scaly-breasted Woodpecker	picapauzinho-chocolate	Celeus grammicus	3	370	N	N	Y	28517	48913	25
Chestnut Woodpecker	pica-pau-chocolate	Celeus elegans	7	714	N	N	Y	47362	142827	29
Pale-crested Woodpecker	pica-pau-louro	Celeus lugubris	7	448	N	N	Y	3327	17892	24
Ochre-backed Woodpecker	pica-pau-ocráceo	Celeus ochraceus	4	213	Y	N	Y	12666	482128	26
Blond-crested Woodpecker	pica-pau-de-cabeça-amarela	Celeus flavescens	117	811	N	N	Y	30738	1189686	28
Cream-colored Woodpecker	pica-pau-amarelo	Celeus flavus	1870	701	N	N	Y	46238	183220	25
Rufous-headed Woodpecker	pica-pau-lindo	Celeus spectabilis	5	525	N	N	N	797	1533	27
Kaempfer's Woodpecker	pica-pau-do-parnaíba	Celeus obrieni	20	514	Y	Y	N	9559	89196	27
Ringed Woodpecker	pica-pau-de-coleira	Celeus torquatus	9	527	N	N	N	49695	162726	27
Helmeted Woodpecker	pica-pau-de-cara-canela	Dryocopus galeatus	10	509	N	Y	N	5556	268035	27
Lineated Woodpecker	pica-pau-de-banda-branca	Dryocopus lineatus	150	2730	N	N	Y	100060	1882881	33
Red-necked Woodpecker	pica-pau-de-barriga-vermelha	Campephilus rubricollis	9	668	N	N	N	51089	158936	31
Robust Woodpecker	pica-pau-rei	Campephilus robustus	57	500	N	N	N	21606	1110243	34
Crimson-crested Woodpecker	pica-pau-de-topete-vermelho	Campephilus melanoleucos	100	1450	N	N	Y	83999	627141	36
Cream-backed Woodpecker	pica-pau-de-barriga-preta	Campephilus leucopogon	5	526	N	N	N	55	738	31
